# Supplementary material for: Retrospective Study on the Features and Outcomes of a Tuscany COVID-19 Hospitalized Patients Cohort: Preliminary Results
Source: J Clin Med. 2024 Aug 7;13(16):4626. doi: 10.3390/jcm13164626 (PMC11354555; doi:10.3390/jcm13164626)
Supplement: Supplementary file 1 [file jcm-13-04626-s001.zip]

Archive with 1 entries (1 files):
- jcm-3103046-supplementary.pdf
